# Supplementary material for: The Local and Electronic Structure Study of LuxGd1−xVO4 (0 ≤ x ≤ 1) Solid Solution Nanocrystals
Source: Nanomaterials (Basel). 2023 Jan 12;13(2):323. doi: 10.3390/nano13020323 (PMC9862454; doi:10.3390/nano13020323)
Supplement: Supplementary file 1 [file nanomaterials-13-00323-s001.zip]

Archive with 1 entries (1 files):
- nanomaterials-2144039-supplementary.pdf
